# Supplementary material for: Hypoxia-Induced Changes in L-Cysteine Metabolism and Antioxidative Processes in Melanoma Cells
Source: Biomolecules. 2023 Oct 7;13(10):1491. doi: 10.3390/biom13101491 (PMC10604596; doi:10.3390/biom13101491)
Supplement: Supplementary file 1 [file biomolecules-13-01491-s001.zip]

Archive with 1 entries (1 files):
- biomolecules-2616374-supplementary.pdf
